# Supplementary material for: MDM2 promotes CELF6 ubiquitination-dependent degradation to promote neuroblastoma cell proliferation
Source: Cell Death Dis. 2025 Oct 21;16(1):736. doi: 10.1038/s41419-025-08048-3 (PMC12540984; doi:10.1038/s41419-025-08048-3)
Supplement: Supplementary file 3 — Original Data [file 41419_2025_8048_MOESM3_ESM.xlsx]

## Sheet: Figure 2J
Sample	CELF6			CELF6 average	18s			18s average	△T	△T Average	△T△T	2^-△T△T	Average	SD	T.TEST
Normal 1	26.38	26.38	26.38	26.38	19.23	19.13	19.11	19.1567	7.22333		-0.0413333	1.02906
Normal 2	25.15	25.14	25.16	25.15	17.98	17.98	17.98	17.98	7.17	7.26467	-0.0946667	1.06782	1.00085	0.0463982
Normal 3	25.31	26.31	26.04	25.8867	18.54	18.55	18.58	18.5567	7.33		0.0653333	0.955724			0.0931378
Normal 4	25.24	26.24	26.11	25.8633	18.54	18.55	18.58	18.5567	7.30667		0.042	0.971307
Normal 5	25.27	26.27	26.01	25.85	18.54	18.55	18.58	18.5567	7.29333		0.0286667	0.980326
Amplify 1	26.44	26.31	26.32	26.3567	19.08	19.06	19.06	19.0667	7.29		0.0253333	0.982594
Amplify 2	26.28	25.51	25.9	25.8967	18.71	18.73	18.71	18.7167	7.18		-0.0846667	1.06044	0.881089	0.132634
Amplify 3	26.28	26.28	26.49	26.35	18.85	18.85	18.59	18.7633	7.58667		0.322	0.79996
Amplify 4	26.34	26.34	26.33	26.3367	18.85	18.85	18.59	18.7633	7.57333		0.308667	0.807388
Amplify 5	26.42	26.44	26.44	26.4333	18.85	18.85	18.59	18.7633	7.67		0.405333	0.755062

## Sheet: Figure 3A
Sample	CELF6			CELF6 average	18s			18s average	△T	△T Average	△T△T	2^-△T△T	Average	SD	T.TEST
Sh-NC-1	25.18	25.18	25.18	25.18	18.59	18.49	18.47	18.5167	6.66333		-0.11	1.07923
Sh-NC-2	25.29	25.28	25.26	25.2767	18.34	18.34	18.34	18.34	6.93667	6.77333	0.163333	0.89296	1.00328	0.0977771
Sh-NC-3	25.39	25.32	25.12	25.2767	18.54	18.55	18.58	18.5567	6.72		-0.0533333	1.03766			0.00224134
Sh-CELF6-1	28.72	28.59	28.6	28.6367	19.58	19.6	19.54	19.5733	9.06333		2.29	0.204476
Sh-CELF6-1	28.56	27.79	28.18	28.1767	18.71	18.73	18.71	18.7167	9.46		2.68667	0.155322	0.268073	0.154687
Sh-CELF6-1	27.46	27.46	27.46	27.46	19.59	19.49	19.47	19.5167	7.94333		1.17	0.444421			0.469205
Sh-CELF6-2	25.64	25.62	25.62	25.6267	18.64	18.64	18.68	18.6533	6.97333		0.2	0.870551
Sh-CELF6-2	26.73	26.72	26.7	26.7167	19.9	19.91	19.94	19.9167	6.8		0.0266667	0.981686	0.948443	0.0676975
Sh-CELF6-2	26.83	26.76	26.56	26.7167	19.94	19.96	19.9	19.9333	6.78333		0.01	0.993092			0.00419089
Sh-CELF6-3	26.8	26.67	26.68	26.7167	19.07	19.09	19.07	19.0767	7.64		0.866667	0.548412
Sh-CELF6-3	26.39	26.32	26.12	26.2767	18.9	18.91	18.94	18.9167	7.36		0.586667	0.66588	0.576513	0.0791507
Sh-CELF6-3	27.08	27.95	27.96	27.6633	19.94	19.96	19.9	19.9333	7.73		0.956667	0.515246

## Sheet: Figure 3B
Sample	CELF6			CELF6 average	18s			18s average	△T	△T Average	△T△T	2^-△T△T	Average	SD	T.TEST
Sh-NC-1	25.26	25.28	25.25	25.2633	18.81	18.67	18.63	18.7033	6.56		0.0188889	0.986993
Sh-NC-2	25.17	25.18	25.13	25.16	18.56	18.52	18.5	18.5267	6.63333	6.54111	0.0922222	0.938077	1.00171	0.0721266
Sh-NC-3	25.47	25.42	25.19	25.36	18.98	18.91	18.9	18.93	6.43		-0.111111	1.08006
Sh-CELF6-1	27.04	28.25	28.04	27.7767	20.02	19.96	19.86	19.9467	7.83		1.28889	0.409266
Sh-CELF6-1	27.32	28.15	28.15	27.8733	20.03	19.85	19.79	19.89	7.98333		1.44222	0.368	0.376487	0.0294671	0.000155376
Sh-CELF6-1	27.26	27.26	27.26	27.26	19.3	19.18	19.16	19.2133	8.04667		1.50556	0.352195
Sh-CELF6-2	27.65	27.65	27.26	27.52	20.56	20.45	20.42	20.4767	7.04333		0.502222	0.706018
Sh-CELF6-2	27.55	27.52	27.26	27.4433	20.34	20.27	20.26	20.29	7.15333		0.612222	0.654188	0.622135	0.103694	0.00649424
Sh-CELF6-2	27.24	28.15	28.1	27.83	20.38	20.32	20.22	20.3067	7.52333		0.982222	0.506199
Sh-CELF6-3	27.2	27.17	27.03	27.1333	19.51	19.45	19.39	19.45	7.68333		1.14222	0.453061
Sh-CELF6-3	26.99	26.98	26.98	26.9833	19.34	19.27	19.26	19.29	7.69333		1.15222	0.449932	0.422536	0.0501856	0.000335821
Sh-CELF6-3	28.08	28.01	28.02	28.0367	20.08	20.02	20.02	20.04	7.99667		1.45556	0.364615

## Sheet: Figure 4H
Sample	MDM2			MDM2 average	18s			18s average	△T	△T Average	△T△T	2^-△T△T	Average	SD	T.TEST
si-NC-1	26.63	26.66	26.6	26.63	17.75	17.85	17.66	17.7533	8.87667		-0.11	1.07923
si-NC-2	26.74	26.76	26.68	26.7267	17.5	17.7	17.53	17.5767	9.15	8.98667	0.163333	0.89296	1.00328	0.0977771
si-NC-3	26.84	26.8	26.54	26.7267	17.7	17.91	17.77	17.7933	8.93333		-0.0533333	1.03766			0.0900599
si-MDM2-1	27.98	27.94	27.98	27.9667	18.74	18.96	18.73	18.81	9.15667		0.17	0.888843
si-MDM2-1	27.19	27.24	27.19	27.2067	17.87	18.09	17.9	17.9533	9.25333		0.266667	0.831238	0.870326	0.0338673
si-MDM2-1	27.88	27.88	27.96	27.9067	18.75	18.85	18.66	18.7533	9.15333		0.166667	0.890899			0.000285112
si-MDM2-2	29.7	29.63	29.52	29.6167	17.8	18	17.87	17.89	11.7267		2.74	0.149685
si-MDM2-2	29.89	29.88	29.96	29.91	19.06	19.06	19.03	19.05	10.86		1.87333	0.272942	0.203739	0.0630094
si-MDM2-2	29.98	30.91	30.8	30.5633	19.1	19.32	19.09	19.17	11.3933		2.40667	0.188591			0.00419089
si-MDM2-3	28.25	28.15	28.1	28.1667	18.23	18.45	18.26	18.3133	9.85333		0.866667	0.548412
si-MDM2-3	27.84	27.8	27.54	27.7267	18.06	18.27	18.13	18.1533	9.57333		0.586667	0.66588	0.576513	0.0791507
si-MDM2-3	28.53	29.43	29.38	29.1133	19.1	19.32	19.09	19.17	9.94333		0.956667	0.515246

## Sheet: Figure 4I
Sample	CELF6			CELF6 average	18s			18s average	△T	△T Average	△T△T	2^-△T△T	Average	SD	T.TEST
si-NC-1	26.63	26.66	26.66	26.65	16.91	16.85	16.85	16.87	9.78		-0.00888889	1.00618
si-NC-2	26.44	26.44	26.48	26.4533	16.66	16.66	16.72	16.68	9.77333	9.78889	-0.0155556	1.01084	1.00007	0.0147981
si-NC-3	26.84	26.84	26.54	26.74	16.86	16.96	16.96	16.9267	9.81333		0.0244444	0.983199			0.116107
si-MDM2-1	27.84	27.84	27.88	27.8533	17.98	17.98	17.98	17.98	9.87333		0.0844444	0.943148
si-MDM2-1	27.65	27.68	27.68	27.67	17.83	17.89	17.89	17.87	9.8		0.0111111	0.992328	0.966889	0.024634
si-MDM2-1	28.05	28.04	27.04	27.71	17.91	17.85	17.85	17.87	9.84		0.0511111	0.965193			0.709442
si-MDM2-2	28.01	27.92	27.92	27.95	18.28	18.28	18.22	18.26	9.69		-0.0988889	1.07095
si-MDM2-2	28.12	28.2	28.2	28.1733	18.22	18.22	18.22	18.22	9.95333		0.164444	0.892272	0.979125	0.0894418
si-MDM2-2	28.22	28.24	28.24	28.2333	18.26	18.68	18.28	18.4067	9.82667		0.0377778	0.974154			0.156601
si-MDM2-3	27.92	27.92	27.96	27.9333	17.77	17.81	17.81	17.7967	10.1367		0.347778	0.785794
si-MDM2-3	27.32	27.32	27.02	27.22	17.22	17.22	17.32	17.2533	9.96667		0.177778	0.884064	0.890466	0.108016
si-MDM2-3	27.04	27.04	27.08	27.0533	17.26	17.26	17.28	17.2667	9.78667		-0.00222222	1.00154

## Sheet: Figure 4K
	Sample	MDM2			MDM2 average	18s			18s average	△T	△T Average	△T△T	2^-△T△T	Average	SD	T.TEST
IMR-32	si-NC-1	26.95	26.98	26.98	26.97	17.03	17.03	16.97	17.01	9.96		0.0322222	0.977913
	si-NC-2	26.76	26.76	26.8	26.7733	16.78	16.78	16.84	16.8	9.97333	9.92778	0.0455556	0.968917	1.00074	0.0475424
	si-NC-3	27.76	26.86	26.86	27.16	17.31	17.31	17.31	17.31	9.85		-0.0777778	1.05539			0.000152704
	si-MDM2#3-1	29.19	29.19	29.54	29.3067	17.51	17.51	17.61	17.5433	11.7633		1.83556	0.280184
	si-MDM2#3-2	29.21	29.21	29.55	29.3233	17.55	17.55	18.27	17.79	11.5333		1.60556	0.328609	0.340302	0.0667373
	si-MDM2#3-3	29.75	29.84	28.84	29.4767	18.27	18.27	18.27	18.27	11.2067		1.27889	0.412113
	Sample	MDM2			MDM2 average	18s			18s average	△T	△T Average	△T△T	2^-△T△T	Average	SD	T.TEST
SK-N-BE(2)	si-NC-1	26.35	26.35	26.15	26.2833	17.03	17.03	16.97	17.01	9.27333		-0.0522222	1.03686
	si-NC-2	26.45	26.25	26.25	26.3167	16.78	16.78	16.84	16.8	9.51667	9.32556	0.191111	0.875931	1.00462	0.115975
	si-NC-3	26.55	26.55	26.39	26.4967	17.31	17.31	17.31	17.31	9.18667		-0.138889	1.10106			0.000181833
	si-MDM2#3-1	30.43	30.43	30.55	30.47	17.51	17.51	17.61	17.5433	12.9267		3.60111	0.0824058
	si-MDM2#3-2	30.83	30.83	30.61	30.7567	17.55	17.55	18.27	17.79	12.9667		3.64111	0.0801524	0.0941246	0.0222777
	si-MDM2#3-3	30.55	30.71	30.71	30.6567	18.27	18.27	18.27	18.27	12.3867		3.06111	0.119816

## Sheet: Figure 4L
	Sample	CELF6			CELF6 average	18s			18s average	△T	△T Average	△T△T	2^-△T△T	Average	SD	T.TEST
IMR-32	si-NC-1	26.37	26.79	26.79	26.65	17.03	17.03	16.97	17.01	9.64		0.101111	0.932315
	si-NC-2	26.18	26.22	26.22	26.2067	16.78	16.78	16.84	16.8	9.40667	9.53889	-0.132222	1.09598	1.00232	0.084358
	si-NC-3	27.18	27.18	26.28	26.88	17.31	17.31	17.31	17.31	9.57		0.0311111	0.978666			0.727446
	si-MDM2#3-1	27.92	26.62	26.62	27.0533	17.51	17.51	17.61	17.5433	9.51		-0.0288889	1.02023
	si-MDM2#3-2	27.31	27.31	27.51	27.3767	17.55	17.55	18.27	17.79	9.58667		0.0477778	0.967425	0.982798	0.0325854
	si-MDM2#3-3	27.89	27.89	27.82	27.8667	18.27	18.27	18.27	18.27	9.59667		0.0577778	0.960743
	Sample	CELF6			CELF6 average	18s			18s average	△T	△T Average	△T△T	2^-△T△T	Average	SD	T.TEST
SK-N-BE(2)	si-NC-1	26.84	25.94	26.15	26.31	17.03	17.03	16.97	17.01	9.3		0.0633333	0.95705
	si-NC-2	26.43	26.43	25.28	26.0467	16.78	16.78	16.84	16.8	9.24667	9.23667	0.01	0.993092	1.00076	0.048009
	si-NC-3	26.24	26.24	26.94	26.4733	17.31	17.31	17.31	17.31	9.16333		-0.0733333	1.05214			0.616506
	si-MDM2#3-1	26.91	27.03	27.03	26.99	17.51	17.51	17.61	17.5433	9.44667		0.21	0.864537
	si-MDM2#3-2	27.12	27.04	27.04	27.0667	17.55	17.55	18.27	17.79	9.27667		0.04	0.972655	0.966369	0.0988383
	si-MDM2#3-3	27.72	27.72	26.82	27.42	18.27	18.27	18.27	18.27	9.15		-0.0866667	1.06191

## Sheet: Figure 4O
	Sample	CELF6			CELF6 average	18s			18s average	△T	△T Average	△T△T	2^-△T△T	Average	SD	T.TEST
SK-N-SH	Control-1	31.04	30.14	30.14	30.44	17.98	18.77	18.77	18.5067	11.9333		0.0533333	0.963707
	Control-2	30.63	30.63	29.68	30.3133	18.52	18.52	18.52	18.52	11.7933	11.88	-0.0866667	1.06191	1.00093	0.0532428
	Control-3	30.44	30.44	31.14	30.6733	18.18	19.05	19.05	18.76	11.9133		0.0333333	0.97716			0.28317
	OE-MDM2-1	31.41	31.53	31.53	31.49	19.25	19.25	20.22	19.5733	11.9167		0.0366667	0.974905
	OE-MDM2-2	31.62	31.54	31.54	31.5667	19.29	19.29	20.01	19.53	12.0367		0.156667	0.897095	0.950474	0.0462819
	OE-MDM2-3	32.22	32.22	31.32	31.92	20.01	20.01	20.01	20.01	11.91		0.03	0.97942
	Sample	CELF6			CELF6 average	18s			18s average	△T	△T Average	△T△T	2^-△T△T	Average	SD	T.TEST
SH-SY5Y	Control-1	28.18	28.18	28.32	28.2267	18.04	18.04	19.1	18.3933	9.83333		-0.0811111	1.05783
	Control-2	28.67	28.67	28.52	28.62	18.58	18.58	18.85	18.67	9.95	9.91444	0.0355556	0.975656	1.0008	0.0495049
	Control-3	28.55	28.55	29.18	28.76	18.51	18.51	19.38	18.8	9.96		0.0455556	0.968917			0.126277
	OE-MDM2-1	30.32	30.32	29.72	30.12	19.58	20.55	20.55	20.2267	9.89333		-0.0211111	1.01474
	OE-MDM2-2	29.76	29.76	29.48	29.6667	19.62	19.62	20.61	19.95	9.71667		-0.197778	1.14693	1.09935	0.0734636
	OE-MDM2-3	30.16	30.16	30.16	30.16	20.34	20.34	20.61	20.43	9.73		-0.184444	1.13638

## Sheet: Figure S2A
Sample	CELF6			CELF6 average	18s			18s average	△T	△T Average	△T△T	2^-△T△T	Average	SD	T.TEST
Sh-NC-1	26.02	26.02	26.02	26.02	18.52	18.43	18.45	18.4667	7.55333		-0.11	1.07923
Sh-NC-2	26.03	26.02	26.02	26.0233	18.27	18.28	18.2	18.25	7.77333	7.66333	0.11	0.926588	1.00194	0.0763386
Sh-NC-3	26.23	26.16	25.96	26.1167	18.47	18.49	18.4	18.4533	7.66333		0	1			0.000486819
Sh-CELF6-1	29.56	29.44	29.44	29.48	19.51	19.54	19.47	19.5067	9.97333		2.31	0.20166
Sh-CELF6-1	29.12	28.63	29.12	28.9567	18.57	18.67	19.76	19	9.95667		2.29333	0.204004	0.259218	0.0976701
Sh-CELF6-1	28.32	28.32	28.32	28.32	19.33	19.43	18.93	19.23	9.09		1.42667	0.371989			0.362279
Sh-CELF6-2	26.48	26.46	26.46	26.4667	18.54	18.58	18.8	18.64	7.82667		0.163333	0.89296
Sh-CELF6-2	27.57	27.56	27.54	27.5567	19.83	19.85	19.87	19.85	7.70667		0.0433333	0.97041	0.948352	0.0483013
Sh-CELF6-2	27.67	27.6	27.4	27.5567	19.87	19.9	19.83	19.8667	7.69		0.0266667	0.981686			0.173068
Sh-CELF6-3	27.04	27.01	27.02	27.0233	19.33	19.03	19.33	19.23	7.79333		0.13	0.913831
Sh-CELF6-3	27.18	27.18	27.18	27.18	19.37	19.42	19.33	19.3733	7.80667		0.143333	0.905425	0.924699	0.0264403
Sh-CELF6-3	27.54	27.61	27.61	27.5867	19.87	19.87	19.83	19.8567	7.73		0.0666667	0.954842

## Sheet: Figure S2B
Sample	CELF6			CELF6 average	18s			18s average	△T	△T Average	△T△T	2^-△T△T	Average	SD	T.TEST
Sh-NC-1	25.14	25.14	25.14	25.14	18.24	18.15	18.17	18.1867	6.95333		-0.144444	1.1053
Sh-NC-2	25.15	25.14	25.14	25.1433	17.95	17.96	17.95	17.9533	7.19	7.09778	0.0922222	0.938077	1.00261	0.0899083
Sh-NC-3	25.33	25.26	25.33	25.3067	18.15	18.17	18.15	18.1567	7.15		0.0522222	0.96445			0.000332842
Sh-CELF6-1	27.62	27.62	27.62	27.62	19.19	19.22	19.19	19.2	8.42		1.32222	0.399918
Sh-CELF6-1	27.78	27.76	27.78	27.7733	19.01	19.11	19.11	19.0767	8.69667		1.59889	0.330131	0.365451	0.0349015
Sh-CELF6-1	26.87	26.86	26.87	26.8667	18.22	18.26	18.48	18.32	8.54667		1.44889	0.366303			0.654873
Sh-CELF6-2	26.65	26.64	26.62	26.6367	19.55	19.53	19.55	19.5433	7.09333		-0.00444444	1.00309
Sh-CELF6-2	26.75	26.68	26.48	26.6367	19.59	19.57	19.59	19.5833	7.05333		-0.0444444	1.03129	0.967861	0.0865892
Sh-CELF6-2	26.82	26.89	26.82	26.8433	19.55	19.53	19.55	19.5433	7.3		0.202222	0.869211			0.0321002
Sh-CELF6-3	26.84	26.91	26.84	26.8633	19.55	19.58	19.51	19.5467	7.31667		0.218889	0.859227
Sh-CELF6-3	26.34	26.31	26.34	26.33	19.01	18.71	19.01	18.91	7.42		0.322222	0.799837	0.825865	0.0303665
Sh-CELF6-3	26.46	26.43	26.43	26.44	19.05	19.1	19.01	19.0533	7.38667		0.288889	0.818532

[truncated: 4 more sheets: Figure S4A, Figure S4B, Figure S4C, Figure S4D]
